# Supplementary material for: Oophorectomy in Premenopausal Patients with Estrogen Receptor-Positive Breast Cancer: New Insights into Long-Term Effects
Source: Curr Oncol. 2023 Feb 2;30(2):1794–804. doi: 10.3390/curroncol30020139 (PMC9954995; doi:10.3390/curroncol30020139)
Supplement: Supplementary file 1 [file curroncol-30-00139-s001.zip]

Archive with 1 entries (1 files):
- curroncol-2112119-supplementary.xlsx
