# Supplementary material for: Oophorectomy in Premenopausal Patients with Estrogen Receptor-Positive Breast Cancer: New Insights into Long-Term Effects
Source: Curr Oncol. 2023 Feb 2;30(2):1794–804. doi: 10.3390/curroncol30020139 (PMC9954995; doi:10.3390/curroncol30020139)
Supplement: Supplementary file 1 [file curroncol-30-00139-s001.zip › curroncol-2112119-supplementary.xlsx]

## Sheet: Sheet1
BSO vs. OFS in Premenopausal Patients Receiving SERMs
Author(s)	Title	Study type	Study sample size
Francis PA et al	Adjuvant ovarian suppression in premenopausal breast cancer	RCT	n = 3066
Adjuvant Breast Cancer Trials Collaborative Group	Ovarian ablation or suppression in premenopausal early breast cancer: results from the international adjuvant breast cancer ovarian ablation or suppression randomized trial	RCT	n = 2144
Love RR et al	Survival after adjuvant oophorectomy and tamoxifen in operable breast cancer in premenopausal women	RCT	n = 709
Tevaarwerk AJ et al	Phase III comparison of tamoxifen versus tamoxifen plus ovarian function suppression in premenopausal women with node-negative, hormone receptor-positive breast cancer (E- 3193, INT-0142): a trial of the Eastern Cooperative Oncology Group	RCT	n = 345
Kim HA et al	Adding Ovarian Suppression to Tamoxifen for Premenopausal Breast Cancer: A Randomized Phase III Trial	RCT	n = 1483
Baek SY et al	Adding ovarian suppression to tamoxifen in young women with hormone-sensitive breast cancer who remain premenopausal or resume menstruation after chemotherapy: 8-year follow-up of the randomized ASTRRA trial	RCT	n = 1483
Jain S et al	The Role of Ovarian Suppression in Premenopausal Women With Hormone Receptor-Positive Early-Stage Breast Cancer	review
BSO vs. OFS in Premenopausal Patients Receiving Ais
Suh KJ et al	Bilateral Salpingo- oophorectomy Compared to Gonadotropin-Releasing Hormone Agonists in Premenopausal Hormone Receptor-Positive Metastatic Breast Cancer Patients Treated with Aromatase Inhibitors	retrospective	n = 66
BSO: Adverse Effects, QoL, and Cost
Mytton J et al	Removal of all ovarian tissue versus conserving ovarian tissue at time of hysterectomy in premenopausal patients with benign disease: study using routine data and data linkage	retrospective	n = 113,679
Dorum A et al	Bilateral oophorectomy before 50 years of age is significantly associated with the metabolic syndrome and Framingham risk score: a controlled, population-based study (HUNT-2)	retrospective	n = 20,765
Honigberg MC et al	Association of premature menopause with incident pulmonary hypertension: A cohort study	retrospective	n = 715
Honigberg MC et al	Association of Premature Natural and Surgical Menopause With Incident Cardiovascular Disease	retrospective	n = 114,260
Parker WH et al	Ovarian conservation versus bilateral oophorectomy at the time of hysterectomy for benign disease	review
Parker WH et al	Long- term mortality associated with oophorectomy compared with ovarian conservation in the nurses' health study	prospective cohort	n = 30,117
Appiah D et al	Family history of premature myocardial infarction modifies the associations between bilateral oophorectomy and cardiovascular disease mortality in a US national cohort of postmenopausal women.	retrospective	n = 2763
Hibler EA et al	Bone loss after oophorectomy among high-risk women: an NRG oncology/gynecologic oncology group study	RCT	n = 80
Love RR et al	Bone mineral densityfollowing surgical oophorectomy and tamoxifen adjuvant therapy for breast cancer	prospective cohort	n = 270
Reeves KW et al	Predictors of vasomotor symptoms among breast cancer survivors	prospective cohort	n = 3595
von Hippel C et al	Identifying distinct trajectories of change in young breast cancer survivors' sexual functioning	prospective cohort	n = 895
Tuesley KM et al	Hysterectomy with and without oophorectomy and all-cause and cause-specific mortality	prospective cohort	n = 666,588
Rivera CM et al	Increased cardiovascular mortality after early bilateral oophorectomy	retrospective	n = 1274
Gierach GL et al	Long-term overall and disease-specific mortality associated with benign gynecologic surgery performed at different ages	retrospective	n = 52,846
Kwon JS et al	Costs and Benefits of Extended Endocrine Strategies for Premenopausal Breast Cancer	cost-benefit
Kwon JS et al	Long-term consequences of ovarian ablation for premenopausal breast cancer	cost-effectiveness
Ferrandina G et al	Bilateral Salpingo-Oophorectomy Versus GnRH Analogue in the Adjuvant Treatment of Premenopausal Breast Cancer Patients: Cost-Effectiveness Evaluation of Breast Cancer Outcome, Ovarian Cancer Prevention and Treatment	cost-effectiveness
Love RR et al	Adjuvant surgical oophorectomy plus tamoxifen in premenopausal women with operable hormone receptor-positive breast cancer: a global treatment option	review
